# Supplementary material for: Assessment of Nutritional Trends and Program Implementation Under the Nutrition Improvement Program
Source: Nutrients. 2026 Jul 6;18(13):2195. doi: 10.3390/nu18132195 (PMC13364250; doi:10.3390/nu18132195)
Supplement: Supplementary file 1 [file nutrients-18-02195-s001.zip]

Archive with 1 entries (1 files):
- nutrients-4364233-supplementary.pdf
